# Supplementary material for: A functional map of NFκB signaling identifies novel modulators and multiple system controls
Source: Genome Biol. 2007 Jun 6;8(6):R104. doi: 10.1186/gb-2007-8-6-r104 (PMC2394752; doi:10.1186/gb-2007-8-6-r104)
Supplement: Additional data file 1 — A complete list of positive NFκB modulators identified using the gain-of-function full-length gene screens. [file gb-2007-8-6-r104-S1.xls]

## Sheet: Activators
Supplemental Table 1. Positive NFkB Modulators Identified using Gain-of-Function Full-length Gene Screen
Average Log 2 Normalized Fold Change	Standard Deviation	Adjusted p-value	GenBank Accession	IMAGE Identifier	Gene Symbol	Reference
6.59563	1.12704	0.000224808	BC003818	3489295	Rela	Genes Dev. 1989 Nov;3(11):1689-98. Baeuerle PA, Baltimore D.
6.50618	0.72539	5.35824e-05	BC012866	3857315	TNFRSF10A	Science. 1997 Apr 4;276(5309):111-3. Pan G, O'Rourke K, Chinnaiyan AM, Gentz R, Ebner R, Ni J, Dixit VM.
5.85113	0.696881	5.35824e-05	BC035576	5497185	MAP3K14	Nature. 1997 Feb 6;385(6616):540-4. Malinin NL, Boldin MP, Kovalenko AV, Wallach D.
5.78832	0.837309	0.00012677	BC004599	3585060	Tnfrsf1a	J Biol Chem. 1989 Sep 5;264(25):14927-34. Hohmann HP, Remy R, Brockhaus M, van Loon AP.
5.42209	1.06649	0.000354085	BC042670	3597911	Card4	J Biol Chem. 1999 May 7;274(19):12955-8. Bertin J, Nir WJ, Fischer CM, Tayber OV, Errada PR, Grant JR, Keilty JJ, Gosselin ML, Robison KE, Wong GH, Glucksmann MA, DiStefano PS.
5.3493	1.84813	0.00142093	BC029210	3590770	Ripk3	Curr Biol. 1999 May 20;9(10):539-42. Yu PW, Huang BC, Shen M, Quast J, Chan E, Xu X, Nolan GP, Payan DG, Luo Y.
5.30865	1.13031	0.000364411	BC001281	3458466	TNFRSF10B	Immunity. 1997 Dec;7(6):831-6. Schneider P, Thome M, Burns K, Bodmer JL, Hofmann K, Kataoka T, Holler N, Tschopp J.
5.11613	1.16974	0.000384318	BC004845	2650009	Ophn1
4.86488	1.03042	0.000364411	BC019185	5025470	Tnfrsf11a	J Biol Chem. 1998 Aug 7;273(32):20551-5. Darnay BG, Haridas V, Ni J, Moore PA, Aggarwal BB.
4.8416	1.04007	0.000364411	BC032722	5504670	TNFSF10	Immunity. 1997 Dec;7(6):813-20. Degli-Esposti MA, Dougall WC, Smolak PJ, Waugh JY, Smith CA, Goodwin RG.
4.80378	1.09475	0.000384318	BC032651	5504755	CD79B
4.78897	0.529963	5.35824e-05	BC005591	3482246	Myd88	J Biol Chem. 1998 May 15;273(20):12203-9. Burns K, Martinon F, Esslinger C, Pahl H, Schneider P, Bodmer JL, Di Marco F, French L, Tschopp J.
4.75526	1.5108	0.0011118	BC032720	5505170	CYBB	Free Radic Biol Med. 2005 Apr 15;38(8):989-1001. Piao YJ, Seo YH, Hong F, Kim JH, Kim YJ, Kang MH, Kim BS, Jo SA, Jo I, Jue DM, Kang I, Ha J, Kim SS.
4.74416	1.65045	0.0014476	BC021548	4913027	0610039P13Rik
4.68234	1.68224	0.001448	BC040124	6053804	TMEM9B	Oncogene. 2003 May 22;22(21):3307-18. Matsuda A, Suzuki Y, Honda G, Muramatsu S, Matsuzaki O, Nagano Y, Doi T, Shimotohno K, Harada T, Nishida E, Hayashi H, Sugano S.
4.66474	1.29761	0.000769318	BC016104	4920840	Gpr108
4.64793	0.749598	0.000192244	BC034729	4341621	LTA	J Biol Chem. 1990 Sep 5;265(25):15183-8. Hohmann HP, Remy R, Poschl B, van Loon AP.
4.63523	2.48428	0.00501636	BC012419	3856903	CD40	Science. 1995 Sep 8;269(5229):1424-7. Rothe, M., V. Sarma, V. M. Dixit, D. V. Goeddel, J Exp Med. 1993 Apr 1;177(4):1215-9. Lalmanach-Girard AC, Chiles TC, Parker DC, Rothstein TL., Int Immunol. 1995 Feb;7(2):151-61. Francis DA, Karras JG, Ke XY, Sen R, Rothstein TL.
4.52254	1.36962	0.000929495	BC017526	4912933	Tnfrsf25	Science. 1996 Nov 8;274(5289):990-2. Chinnaiyan AM, O'Rourke K, Yu GL, Lyons RH, Garg M, Duan DR, Xing L, Gentz R, Ni J, Dixit VM.
4.4709	1.32055	0.000889864	BC010265	3588394	2900073G15Rik
4.43253	1.29361	0.000856718	BC035587	5518429	STARD8
4.39838	1.95383	0.00251855	BC012702	4218625	Traf5	J Biol Chem. 1996 Jun 21;271(25):14661-4. Nakano H, Oshima H, Chung W, Williams-Abbott L, Ware CF, Yagita H, Okumura K..
4.29092	1.50998	0.001448	BC032718	5518165	PLSCR1
4.24459	0.840605	0.000354085	BC033640	5502950	HPS5
4.23487	2.59587	0.00825457	BC047865	5530523	MAP4K2	Mol Cell Biol. 2002 Feb;22(3):737-49. Mol Cell Biol. 2002 Feb;22(3):737-49.
4.22388	0.918312	0.000364411	BC004778	3257579	Irak1	J Biol Chem. 1995 Jul 14;270(28):16514-7. Croston GE, Cao Z, Goeddel DV.
4.21114	1.26023	0.000905525	BC034513	3156743	Plk2	Oncogene. 2003 May 22;22(21):3307-18. Matsuda A, Suzuki Y, Honda G, Muramatsu S, Matsuzaki O, Nagano Y, Doi T, Shimotohno K, Harada T, Nishida E, Hayashi H, Sugano S.
4.17774	1.3699	0.00115707	BC021400	4190229	Fadd	Cell. 1996 Jan 26;84(2):299-308. Hsu H, Shu HB, Pan MG, Goeddel DV.
4.17183	1.98464	0.00319601	BC001258	3451677	PGM3
4.11612	1.36608	0.00121099	BC032526	5502039	TAB3	EMBO J. 2003 Dec 1;22(23):6277-88. Ishitani T, Takaesu G, Ninomiya-Tsuji J, Shibuya H, Gaynor RB, Matsumoto K.
4.10478	1.90068	0.00290309	BC002195	3489024	C430003P19Rik
4.09611	1.59337	0.00181528	BC003979	3489999	Ppp2r5c
4.03168	1.63753	0.00195707	BC032645	5519534	C10orf88
3.96458	1.15458	0.000856718	BC002218	3490530	Emid2
3.94421	1.68754	0.00222777	BC006621	3158104	2810403A07Rik
3.92575	1.19158	0.000929495	BC024756	5369461	Plekhb1
3.8961	1.20245	0.000994059	BC037542	5168033	MIB2	Oncogene. 2003 May 22;22(21):3307-18. Matsuda A, Suzuki Y, Honda G, Muramatsu S, Matsuzaki O, Nagano Y, Doi T, Shimotohno K, Harada T, Nishida E, Hayashi H, Sugano S.
3.88148	1.3878	0.001448	BC040114	5755265	VPS52
3.86207	1.63788	0.00217867	BC004813	3586132	TAB2	Mol Cell. 2000 Apr;5(4):649-58. Takaesu G, Kishida S, Hiyama A, Yamaguchi K, Shibuya H, Irie K, Ninomiya-Tsuji J, Matsumoto K.
3.84901	1.50408	0.00183585	BC015529	3904718	RPIA
3.75629	1.52658	0.00195707	BC002018	3489939	Phyh
3.75084	0.835992	0.000371009	BC008252	2648391	Pycard	J Exp Med. 2002 Dec 16;196(12):1605-15. Stehlik C, Fiorentino L, Dorfleutner A, Bruey JM, Ariza EM, Sagara J, Reed JC.
3.72559	1.0071	0.000757761	BC052977	6198614	TNFRSF1B	J Interferon Cytokine Res. 1995 Feb;15(2):171-7. Rao P, Hsu KC, Chao MV.
3.70504	0.824929	0.000371009	BC005584	3157913	Tirap	Nat Immunol. 2001 Sep;2(9):835-41. Horng T, Barton GM, Medzhitov R.
3.66919	2.1139	0.00656348	BC032717	5518603	TRAPPC1
3.66808	1.29215	0.001448	BC033630	5224216	SNX16
3.62711	1.91676	0.00475284	BC008506	3452137	CRK
3.578	1.88935	0.00475284	BC032589	5502428	B2M
3.53581	1.32785	0.00161044	BC018123	3904914	CAPN5
3.52738	1.45367	0.00203755	BC004005	3492770	Eef1a1	Cell. 2005 Sep 23;122(6):957-68. Stelzl U, Worm U, Lalowski M, Haenig C, Brembeck FH, Goehler H, Stroedicke M, Zenkner M, Schoenherr A, Koeppen S, Timm J, Mintzlaff S, Abraham C, Bock N, Kietzmann S, Goedde A, Toksoz E, Droege A, Krobitsch S, Korn B, Birchmeier W, Lehrach H, Wanker EE.
3.4806	1.91197	0.00552877	BC002176	3486988	Ssbp2
3.47653	1.60398	0.00287457	BC007160	3488466	8430437G11Rik
3.45685	1.24251	0.001448	BC050590	6044270	SNX17
3.41082	1.20034	0.001448	BC044244	5759132	TSPAN33
3.38267	1.28736	0.00168125	BC002114	3489738	D3Ucla1
3.37989	0.780453	0.000386427	BC032638	5496721	MBD2
3.37046	1.50163	0.00253414	BC016174	3908352	BIRC2	Proc Natl Acad Sci U S A. 1996 November 26; 93(24): 13973–13978. Hong-Bing Shu, Masahiro Takeuchi, and DavidV. Goeddel
3.35057	1.24319	0.0015732	BC032706	5497384	MGC45491
3.3149	1.64182	0.00372458	BC025860	5251646	Tnfrsf12a	Biochem Biophys Res Commun. 2003 Jun 13;305(4):789-96. Han S, Yoon K, Lee K, Kim K, Jang H, Lee NK, Hwang K, Young Lee S.
3.28277	0.919069	0.000769318	BC028013	5215944	RELB	Mol Cell Biol. 1992 Feb;12(2):674-84. Ryseck RP, Bull P, Takamiya M, Bours V, Siebenlist U, Dobrzanski P, Bravo R.
3.26487	1.22625	0.00161044	BC035575	5498274	PEX1
3.2643	1.21116	0.0015732	BC004829	2646657	Syngr2
3.24719	1.20278	0.0015732	BC027884	5221329	SLC39A5
3.24222	1.36841	0.00217867	BC038227	5497548	ADAR
3.21386	1.37658	0.00222777	BC003843	3495262	St13
3.21314	0.895895	0.000769318	BC032708	5496758	TBL1X	Cell. 2004 Feb 20;116(4):511-26. Perissi V, Aggarwal A, Glass CK, Rose DW, Rosenfeld MG.
3.20354	1.4678	0.00279872	BC049384	5742159	KIAA0953
3.19534	1.52037	0.00319601	BC032587	5501868	TULP3
3.18009	1.26089	0.00190906	BC035516	5229681	FLJ12800
3.15009	0.862185	0.000769318	BC002243	3492342	4930455C21Rik
3.14909	1.62935	0.00439494	BC032363	5242567	CLDN5
3.146	1.06907	0.0013239	BC004699	3499258	Net1
3.09187	1.39538	0.00265939	BC032410	5216790	TRAF2	Science. 1995 Sep 8;269(5229):1424-7. Rothe M, Sarma V, Dixit VM, Goeddel DV.
3.0917	1.2647	0.00200292	BC003923	3485259	Ube2d2	J Biol Chem. 1999 May 21;274(21):14823-30. Gonen H, Bercovich B, Orian A, Carrano A, Takizawa C, Yamanaka K, Pagano M, Iwai K, Ciechanover A.
3.08158	0.783443	0.000581985	BC001226	3457876	PLEK2
3.07829	1.40173	0.00273553	BC032528	5502553	LTA4H
3.0629	2.02962	0.0112089	BC008678	3875593	IL1B	Mol Cell Biol. 1989 Mar;9(3):959-64. Shirakawa F, Chedid M, Suttles J, Pollok BA, Mizel SB.
3.00383	1.08211	0.001448	BC051765	6500087	NFKB1	Cell. 1990 Sep 7;62(5):1007-18. Kieran M, Blank V, Logeat F, Vandekerckhove J, Lottspeich F, Le Bail O, Urban MB, Kourilsky P, Baeuerle PA, Israel A.
2.98312	1.29679	0.00233745	BC016286	3910343	RRAS	Oncogene. 1997 Nov 27;15(22):2675-85. Kimmelman A, Tolkacheva T, Lorenzi MV, Osada M, Chan AM.
2.95904	1.49848	0.00412441	BC043504	5193742	IQCA
2.95781	1.68635	0.00633236	BC002120	3491671	Plekhf1
2.93095	1.04991	0.001448	BC032784	5178265	CAMK2D	J Biol Chem. 2001 Sep 21;276(38):36008-13. Hughes K, Edin S, Antonsson A, Grundstrom T.
2.91161	0.866583	0.000902789	BC013585	3878770	GNA15
2.87509	1.48846	0.00439494	BC033756	5213439	TLR2	J Exp Med. 1998 Dec 7;188(11):2091-7. Kirschning CJ, Wesche H, Merrill Ayres T, Rothe M.
2.87138	1.15406	0.00193189	BC033867	5209711	ACVR1
2.87076	1.40988	0.00362927	BC035588	5503508	ATP2A2	Nat Cell Biol. 2004 Feb;6(2):97-105. Bouwmeester T, Bauch A, Ruffner H, Angrand PO, Bergamini G, Croughton K, Cruciat C, Eberhard D, Gagneur J, Ghidelli S, Hopf C, Huhse B, Mangano R, Michon AM, Schirle M, Schlegl J, Schwab M, Stein MA, Bauer A, Casari G, Drewes G, Gavin AC, Jackson DB, Joberty G, Neubauer G, Rick J, Kuster B, Superti-Furga G.
2.85921	0.601513	0.000364411	BC033639	5501542	CHRNA5
2.85689	1.40378	0.00362927	BC032583	5498800	TROAP
2.85223	0.927168	0.00115707	BC032753	5583971	ZNF443
2.84632	1.14004	0.00193189	BC010689	3872342	MLX
2.80891	0.603843	0.000364411	BC035582	5583800	TRIM22
2.78189	1.00901	0.00145667	BC050407	6197570	ZNF83
2.75847	1.17373	0.00219482	BC051756	6095596	TYRO3
2.74346	1.52998	0.00582063	BC027984	3903896	GSK3A
2.7283	1.09558	0.00193189	BC050653	6015080	NICN1
2.68122	1.45057	0.00517538	BC016654	4342591	RAN	J Biol Chem. 1999 Mar 5;274(10):6804-12. Turpin P, Hay RT, Dargemont C
2.6725	1.26681	0.0031874	BC032248	5217701	MGC40042
2.65151	0.85919	0.00115707	BC032574	5247350	B3GALT4
2.63775	1.52497	0.00658534	BC035627	5200601	SLC7A10
2.63659	1.41587	0.00502853	BC002153	3485301	Hsbp1
2.62441	0.94479	0.001448	BC033805	5187472	SLC22A7
2.51772	1.11531	0.00250553	BC038934	5196769	GJB6
2.47751	0.465275	0.000334367	BC035625	5208710	EGR2
2.46152	1.10465	0.00260668	BC028148	5217636	TNF	Proc Natl Acad Sci U S A. 1989 Apr;86(7):2336-40. Osborn L, Kunkel S, Nabel GJ.
2.45966	0.991615	0.00194076	BC018514	3872233	SLC19A2
2.44977	0.872206	0.001448	BC033818	5201150	C20orf102
2.44742	1.24128	0.00412441	BC012912	4471040	ACADVL
2.43834	0.999693	0.00200478	BC009107	3449913	MASTL
2.40711	0.786502	0.00115707	BC012857	4214662	TM7SF2
2.40554	0.849183	0.001448	BC002160	3485614	Ifitm2
2.38979	0.9705	0.00195707	BC032509	5247233	NGB
2.37211	0.882401	0.0015732	BC009037	4182164	ATPBD3
2.29846	0.997568	0.00233745	BC028158	5240594	OR2L13
2.29708	1.00602	0.00240637	BC032626	5229498	FAM14A
2.29032	1.18918	0.00442564	BC032429	5244790	FGD3
2.28871	0.958184	0.0021433	BC028151	5217247	DXYS155E
2.27406	1.63309	0.0152839	BC032234	5229925	GPD1
2.21882	0.62746	0.000787632	BC032710	5496492	OXR1
2.20371	1.04128	0.00316266	BC032704	5247509	CDK10
2.1928	0.871436	0.00190906	BC030512	4942673	CDC91L1
2.18063	1.02825	0.00315607	BC014857	2646366	Sfrs7
2.17791	0.691991	0.0011118	BC032523	5500384	WDTC1
2.17735	0.696881	0.00113054	BC033645	5578877	DUT
2.16573	1.31075	0.0079354	BC032582	5494700	LOC132321
2.16273	1.34741	0.0087242	BC032688	5241995	AGTRL1
2.15935	1.70725	0.0222365	BC033758	5214358	CENTA2
2.15527	0.894424	0.00209076	BC032674	5575619	FBXO18
2.09695	0.758747	0.00145667	BC032323	5242727	FLAD1
2.08739	1.50622	0.0155042	BC032713	5495717	TLR9	Eur Cytokine Netw. 2000 Sep;11(3):372-8. Chuang TH, Ulevitch RJ.
2.02476	0.812599	0.00193189	BC034514	3157064	Klhl12
2.02369	1.24268	0.00827055	BC002047	3484079	Ppox
2.01916	1.15703	0.00644193	BC003955	3487899	Nutf2	EMBO Rep. 2002 Apr;3(4):378-83. Bhattacharya A, Steward R.
1.99257	1.28468	0.0099912	BC032520	5494835	KCNIP4
1.93092	1.08226	0.00588141	BC033863	5187772	TSPAN13
1.89796	0.817372	0.00226942	BC012427	3858521	LOC90693
1.88721	0.800233	0.00217867	BC036739	5575697	CTNNBL1
1.88014	0.959744	0.00419382	BC025694	5209000	RASL11B
1.87933	0.482631	0.000590592	BC046643	5753635	RBM6
1.86141	1.09677	0.00710215	BC054498	6474549	COL1A2
1.85901	1.07388	0.00658534	BC027952	5220453	CCL22
1.85754	0.820011	0.00248383	BC001249	3460537	GPI7
1.84971	0.782649	0.00217867	BC003773	3485431	Ccnl2
1.8417	1.13434	0.00833346	BC034511	3882622	PAK4	J Biol Chem. 2005 Dec 16;280(50):41192-200. Li X, Minden A.
1.83066	0.44124	0.000448997	BC036827	5212543	LILRB2
1.81481	1.01434	0.00584294	BC009654	3484815	P4ha1
1.79286	0.513778	0.000821958	BC031551	5179679	TRA@	Immunity. 2000 Nov;13(5):677-89. Voll RE, Jimi E, Phillips RJ, Barber DF, Rincon M, Hayday AC, Flavell RA, Ghosh S.
1.78406	1.07098	0.00769187	BC005770	2650059	Becn1
1.7661	0.737055	0.00213044	BC036754	5201423	CLDN12
1.7338	0.662812	0.00169907	BC032712	5495794	WBSCR16
1.6725	0.82277	0.00362927	BC057394	6148684	ARHGEF11
1.63237	0.620632	0.00168125	BC033310	3880610	GDA
1.62316	1.04274	0.00989084	BC015810	3909192	MAP1LC3A
1.6096	1.09513	0.012427	BC030205	5208773	TNFAIP6
1.58649	1.29123	0.0246341	BC041453	5186743	ENPP7
