# Supplementary material for: A functional map of NFκB signaling identifies novel modulators and multiple system controls
Source: Genome Biol. 2007 Jun 6;8(6):R104. doi: 10.1186/gb-2007-8-6-r104 (PMC2394752; doi:10.1186/gb-2007-8-6-r104)
Supplement: Additional data file 2 — A complete list of negative NFκB modulators identified using the loss-of-function full-length gene screens. [file gb-2007-8-6-r104-S2.xls]

## Sheet: Inhibitors
Supplemental Table 2. Negative NFkB Modulators Identified using Loss-of-Function Full-length Gene Screen
TNF			IL-1
Average Log2 Norm. Fold Change	Standard Deviation	Adjusted p-value	Average Log2 Norm. Fold Change	Standard Deviation	Adjusted p-value	GenBank Accession	IMAGE Identifier	Gene Symbol	Reference for Negative Modulation	Reference for Positive Modulation
-5.14005	0.327604	0.00174962	-5.12779	0.313044	0.00164801	BC032702	5247608	GPR3
-4.40832	0.520604	0.00445942	-4.20842	0.838198	0.0104199	BC025695	5209267	EDG4		Cell. 2005 Sep 9;122(5):669-82. Seth RB, Sun L, Ea CK, Chen ZJ.
-4.23725	0.661951	0.00647605	-4.07796	0.6219	0.0061655	BC022231	4397824	ERF		Eur Cytokine Netw. 2000 Sep;11(3):372-8. Chuang TH, Ulevitch RJ.
-4.12991	0.166476	0.000951247	-3.94963	0.400165	0.00352202	BC015528	3903794	NFKBIB	Cell. 1995 Feb 24;80(4):573-82. Thompson JE, Phillips RJ, Erdjument-Bromage H, Tempst P, Ghosh S.
-4.06809	0.633215	0.00647605	-3.71607	0.377723	0.00352202	BC006875	3596013	Prkx
-4.06702	0.329361	0.00243982	-3.98346	0.527581	0.00526707	BC023690	5344328	Htr2b
-4.06251	0.583239	0.00627278	-4.03914	0.1684	0.00120667	BC030923	4909950	Nfkbie	EMBO J. 1997 Mar 17;16(6):1413-26. Whiteside ST, Epinat JC, Rice NR, Israel A.
-4.05394	0.464641	0.00444058	-3.58335	0.675607	0.00948729	BC040968	5769056	PTGDR
-4.04068	0.247748	0.00172932	-4.18703	0.138891	0.000928254	BC012481	4538187	ADRB2
-3.85937	0.792102	0.0108836	-3.6583	0.844919	0.0137084	BC031831	4500926	Stmn1
-3.77961	0.424274	0.00444058	-2.98455	0.711447	0.014345	BC027423	3672913	Nfkb2	Genes Dev. 1993 Apr;7(4):705-18. Mercurio F, DiDonato JA, Rosette C, Karin M.
-3.77282	0.480531	0.005071	-3.75877	0.558212	0.00616175	BC032234	5229925	GPD1
-3.73945	0.676854	0.00854546	-3.34178	0.889663	0.0177575	BC029874	5176540	PIAS4	FEBS Lett. 2004 Jul 16;570(1-3):97-101. Zhang J, Xu LG, Han KJ, Wei X, Shu HB.
-3.71029	0.422849	0.00444058	-3.09588	0.152195	0.00120667	BC025548	5320841	Slc44a3
-3.52982	0.337915	0.00334011	-3.89023	0.226194	0.00164801	BC019503	4457123	Bcl11b
-3.4591	0.963781	0.0172948	-3.34098	0.948901	0.0203074	BC011193	4037704	Ptger4
-3.43408	0.629381	0.00873382	-3.42059	0.157415	0.00120667	BC018363	2631682	Sgk3	Cancer Res. 2005 Jan 15;65(2):457-64. Zhang L, Cui R, Cheng X, Du J.
-3.39562	0.231643	0.00189162	-3.24614	0.350331	0.00382634	BC050612	6062527	IKBKG	Mol Cells. 2004 Oct 31;18(2):200-6. Kwon WJ, Kim SH, Park YO, Cho M, Kang CD, Lee G, An WG, Joo WH, Kim DW.
-3.35599	0.520059	0.00647605	-3.31941	0.161523	0.00120667	BC036733	5526657	KLF15
-3.16923	0.266044	0.00259782	-2.94559	0.573171	0.010253	BC022952	5132212	Maff
-3.09127	0.773416	0.0143413	-2.85216	0.111567	0.00120667	BC013780	4385637	ADORA2A	Biochem J. 2005 Nov 1;391(Pt 3):575-80. Murphree LJ, Sullivan GW, Marshall MA, Linden J.
-3.08024	0.290907	0.00334011	-2.99721	0.831641	0.0195129	BC005440	3487087	Ptger2
-3.06814	0.913964	0.0200891	-2.72593	0.160258	0.00164801	BC043702	5351757	Foxp4		Oncogene. 2003 May 22;22(21):3307-18. Matsuda A, Suzuki Y, Honda G, Muramatsu S, Matsuzaki O, Nagano Y, Doi T, Shimotohno K, Harada T, Nishida E, Hayashi H, Sugano S.
-3.04715	0.561213	0.00873382	-2.32452	0.737838	0.0248045	BC010576	4181538	TFAP4
-3.00784	0.213649	0.00201577	-2.97851	0.599286	0.0105472	BC021411	5006712	Ovol1
-2.98276	0.531423	0.00844074	-3.0797	0.478373	0.00639607	BC010569	4178593	VIPR2
-2.97767	0.778946	0.0154511	-2.64072	0.399782	0.00616175	BC012684	3980774	Barx2
-2.83803	1.11534	0.034211	-2.32316	1.02323	0.0462345	BC025788	5229146	NKX2-3
-2.82766	0.471848	0.007386	-2.31195	0.265688	0.00434785	BC033300	4166411	4632407F12Rik
-2.82169	0.503422	0.00844074	-2.14425	0.776939	0.0326296	BC010444	4215380	MATN2
-2.81825	0.271619	0.00334011	-3.27018	0.414189	0.00511447	BC013446	4241234	Pthr1
-2.74046	0.866274	0.0227695	-2.35436	0.722774	0.0236008	BC015231	3900065	PLEKHG5
-2.72271	0.618144	0.0123309	-2.16929	0.279918	0.0051477	BC039888	5165721	PRKACG	J Biol Chem. 2005 Mar 18;280(11):9957-62. Guan H, Hou S, Ricciardi RP.
-2.61397	0.362657	0.00590787	-2.54901	0.300419	0.00455589	BC023304	4188451	Six1
-2.60644	0.199359	0.00215527	-2.57091	0.202174	0.00268398	BC033651	5582912	TLR7
-2.60064	0.143011	0.00172932	-2.55856	0.305573	0.00458203	BC035492	2984834	MAPK6
-2.54902	0.885993	0.0272156	-2.31259	0.6594	0.0203074	BC004627	3585988	Rhoc
-2.53022	0.302934	0.00452236	-2.48639	0.728077	0.0216505	BC023781	5346982	Map3k3
-2.51659	0.471348	0.00904366	-2.28847	0.236016	0.00355885	BC017679	4210829	Mtf1
-2.4761	1.07585	0.0411048	-2.12873	0.886016	0.0414921	BC019177	5008127	Aspscr1
-2.43946	0.573793	0.0130784	-1.97421	0.404819	0.0108548	BC050629	6047179	CPEB1
-2.40335	1.24654	0.0592082	-2.14668	0.857019	0.0387385	BC023765	5343720	Kirrel1
-2.35226	0.634503	0.016148	-2.20414	1.04871	0.054277	BC012464	4538003	PFDN2	Nat Cell Biol. 2004 Feb;6(2):97-105. Bouwmeester T, Bauch A, Ruffner H, Angrand PO, Bergamini G, Croughton K, Cruciat C, Eberhard D, Gagneur J, Ghidelli S, Hopf C, Huhse B, Mangano R, Michon AM, Schirle M, Schlegl J, Schwab M, Stein MA, Bauer A, Casari G, Drewes G, Gavin AC, Jackson DB, Joberty G, Neubauer G, Rick J, Kuster B, Superti-Furga G.
-2.31808	0.541721	0.0129736	-2.36735	0.174733	0.00245311	BC032653	5503502	FLJ25477		Oncogene. 2003 May 22;22(21):3307-18. Matsuda A, Suzuki Y, Honda G, Muramatsu S, Matsuzaki O, Nagano Y, Doi T, Shimotohno K, Harada T, Nishida E, Hayashi H, Sugano S.
-2.30104	0.298547	0.005071	-2.32252	0.294912	0.00511447	BC004817	3449145	EWSR1		J Biol Chem. 2004 Feb 27;279(9):7576-83. Samanta AK, Huang HJ, Bast RC Jr, Liao WS.
-2.29552	0.676761	0.0196763	-2.63937	0.806753	0.0236008	BC021549	4501997	Rhbdl1
-2.27632	0.411391	0.00854546	-2.34191	0.384416	0.00718609	BC028163	5246359	GPR161
-2.26369	0.578409	0.0149984	-1.52661	0.137492	0.0030868	BC020542	4421113	TMOD3
-2.25184	0.307926	0.00578913	-2.15229	0.380611	0.00810231	BC032624	5241282	MARCH2
-2.20099	0.485651	0.0118068	-1.72996	0.602056	0.0299307	BC011054	4177665	FAM104A		Mol Cell Biol. 2000 Apr;20(7):2556-68. Hehner SP, Hofmann TG, Ushmorov A, Dienz O, Wing-Lan Leung I, Lassam N, Scheidereit C, Droge W, Schmitz ML.
-2.18392	0.347803	0.00665387	-2.46182	0.120319	0.00120667	BC030453	5401948	2810405K02Rik
-2.18101	1.1762	0.0637718	-2.2317	0.485504	0.0119525	BC052635	6395626	Crebl1
-2.17884	0.804578	0.0299122	-1.77734	0.433655	0.0150018	BC031573	5186132	NGEF
-2.0782	0.460463	0.0118068	-2.36637	0.556297	0.014007	BC051252	6489803	Pias3	J Biol Chem. 2004 Jun 4;279(23):24873-80 Jang HD, Yoon K, Shin YJ, Kim J, Lee SY.
-2.0768	0.686673	0.0248064	-1.01649	0.187004	0.00896121	BC016936	4425397	OSR2
-2.07198	0.657912	0.0228741	-1.78622	0.732633	0.0405363	BC018275	4168565	Rhob	J Biol Chem. 2001 Feb 2;276(5):3115-22 Fritz G, Kaina B.
-2.05234	0.0396682	0.000245054	-1.56494	0.508048	0.0259599	BC032448	5180066	TFEB
-2.02866	0.913173	0.0437441	-1.77071	0.545248	0.0236008	BC008987	4184806	HLA-DRB3
-2.02253	0.725762	0.028646	-1.55475	0.613048	0.0382963	BC023859	5346688	E2f4
-2.01676	0.770038	0.0320837	-1.73365	0.5705	0.0265067	BC027923	5309751	SLC43A2
-2.01112	0.800492	0.0348281	-1.90265	0.45885	0.0146685	BC029623	4039780	Tnk1
-2.0018	0.124191	0.00172932	-1.49118	0.85238	0.0799618	BC012289	3866664	KIAA0515
-1.99702	0.553647	0.0172655	-1.13308	0.287022	0.016004	BC040168	6052140	ERG		J Biol Chem. 2003 Nov 28;278(48):47922-7. Figueroa C, Tarras S, Taylor J, Vojtek AB.
-1.99649	0.844979	0.0393217	-1.84609	0.279789	0.00616175	BC034705	4753410	BDKRB1
-1.96272	0.565583	0.0186081	-1.84224	0.431121	0.014007	BC018340	3860353	ZFP36L1
-1.92466	0.444601	0.0126834	-0.953908	0.305068	0.0251129	BC021792	4235190	Ube2m	J Biol Chem. 2002 Jun 28;277(26):23253-9. Amir RE, Iwai K, Ciechanover A.
-1.91338	0.614556	0.0232476	-1.76683	0.392136	0.0125128	BC012918	4500186	GJB3		Science. 1995 Sep 8;269(5229):1424-7. Rothe M, Sarma V, Dixit VM, Goeddel DV.
-1.89655	0.864959	0.0447249	-2.1178	0.806969	0.0359861	BC034384	5190509	SLC22A11
-1.82753	0.731038	0.0349479	-1.63389	0.121592	0.00245311	BC053572	3865767	ACTG1
-1.81126	0.34491	0.00935973	-1.40032	0.458961	0.026432	BC025493	5309957	Pxn
-1.80339	0.397489	0.0118068	-1.47889	0.260465	0.00810231	BC040377	4500854	Akt2
-1.79336	0.441799	0.0141877	-1.16842	0.438113	0.0349921	BC047152	6476975	Map3k11
-1.79031	0.462423	0.0153218	-1.49891	0.721979	0.0553024	BC026902	4944546	ZBTB16
-1.75813	0.708103	0.0353634	-1.63768	0.641232	0.0381402	BC012260	4188600	Psmf1
-1.74595	0.551058	0.0227695	-1.83528	0.432186	0.014007	BC034709	4755173	GJB4
-1.7242	0.49293	0.0183516	-1.38661	0.479331	0.0296212	BC042600	4470593	SLC7A5
-1.70643	0.358426	0.0109461	-1.60242	0.532471	0.0267857	BC033380	5366953	Guca1b
-1.691	0.602941	0.0285508	-1.53468	0.303606	0.0104199	BC032779	4938985	BET1L
-1.64532	0.326552	0.0102734	-1.41135	0.234991	0.00722179	BC037391	5361522	D430028G21Rik
-1.62661	0.210162	0.005071	-1.75919	0.231149	0.00526433	BC001963	3454427	C20orf98
-1.60334	0.673744	0.0390522	-1.21848	0.598692	0.0574435	BC031168	4984168	Tnk2
-1.57461	0.0946524	0.00172932	-1.46194	0.175808	0.00458203	BC022165	4016911	Dapk2
-1.5092	0.964013	0.091811	-2.06815	0.684872	0.0267503	BC012487	4509171
-1.47823	0.412575	0.0172948	-1.84861	0.820622	0.0465749	BC033863	5187772	TSPAN13
-1.4629	1.00712	0.106445	-2.22879	0.153736	0.0022159	BC023461	5041793	Gpm6a
-1.45124	0.619501	0.0399701	-1.928	0.31911	0.00721131	BC064662	6528158	TRAF2
-1.17358	0.906258	0.133457	-1.76951	0.638655	0.0326296	BC036773	5723543	OPN3
-0.624995	0.354798	0.0706978	-1.81178	0.681322	0.0349921	BC038961	6053095	SPIN1
