# Supplementary material for: A functional map of NFκB signaling identifies novel modulators and multiple system controls
Source: Genome Biol. 2007 Jun 6;8(6):R104. doi: 10.1186/gb-2007-8-6-r104 (PMC2394752; doi:10.1186/gb-2007-8-6-r104)
Supplement: Additional data file 3 — A table listing the reduction in NFκB activation by the positive modulators using the IKBKB, IKBKG, MAP3K7, and TRAF2 dominant-negative mutants. [file gb-2007-8-6-r104-S3.xls]

## Sheet: Decimal
Supplemental Table 3.
		IKKB			IKKG			TAK			TRAF2
GenBank Accession	Gene Symbol	Average	Standard Deviation	CV	Average	Standard Deviation	CV	Average	Standard Deviation	CV	Average	Standard Deviation	CV
BC029210	Ripk3	0.0386691	0.00666137	17.2266	0.0838154	0.0284919	33.9937	0.349535	0.0223653	6.3986	0.144578	0.0238305	16.4828
BC016174	BIRC2	0.0749861	0.0247117	32.955	0.0766912	0.0316138	41.2222	0.301796	0.0744822	24.6796	0.158245	0.0490823	31.0167
BC025860	Tnfrsf12a	0.0457618	0.0260771	56.9845	0.127407	0.0532197	41.7714	0.283777	0.072823	25.6621	0.159465	0.0479992	30.1002
BC010265	2900073G15Rik	0.0889696	0.0223241	25.0918	0.171354	0.0477656	27.8754	0.12996	0.0469965	36.1623	0.166848	0.0486405	29.1526
BC016654	RAN	0.0594801	0.0260759	43.8397	0.137439	0.0653722	47.5643	0.292416	0.0903664	30.9033	0.194218	0.0840309	43.2663
BC018123	CAPN5	0.0332895	0.0179518	53.9264	0.101394	0.0631334	62.2654	0.244433	0.0607059	24.8354	0.19665	0.0463949	23.5926
BC012419	CD40	0.0628897	0.0126252	20.0752	0.0994164	0.0254965	25.6461	0.603433	0.122387	20.2818	0.207578	0.065645	31.6243
BC012866	TNFRSF10A	0.0751019	0.0542219	72.1978	0.0859524	0.0536525	62.4211	0.436866	0.131007	29.9879	0.212638	0.0591363	27.8108
BC021400	Fadd	0.0406566	0.0391375	96.2636	0.0621339	0.0410367	66.0455	0.437728	0.0895593	20.46	0.215082	0.0320677	14.9095
BC006621	2810403A07Rik	0.0315025	0.0141715	44.9853	0.0554111	0.014259	25.733	0.315558	0.214032	67.8264	0.219232	0.0434593	19.8234
BC008506	CRK	0.0450035	0.00725456	16.12	0.109646	0.0193188	17.6192	0.375193	0.173669	46.2878	0.222873	0.0665574	29.8633
BC004599	Tnfrsf1a	0.0906875	0.0166822	18.3953	0.141812	0.0759726	53.5728	0.476066	0.211567	44.4407	0.235422	0.0456297	19.3821
BC001258	PGM3	0.0183183	0.0129652	70.7777	0.0440212	0.0305583	69.4173	0.334416	0.124544	37.2424	0.239699	0.0887428	37.0226
BC032410	TRAF2	0.036903	0.0267591	72.512	0.0672626	0.0319178	47.4526	0.301314	0.191944	63.7024	0.248088	0.0570619	23.0007
BC021548	0610039P13Rik	0.0360517	0.0164549	45.6426	0.214858	0.0241634	11.2462	0.201857	0.0652196	32.3099	0.256925	0.0604717	23.5367
BC025694	RASL11B	0.0768543	0.0543283	70.69	0.14687	0.0752274	51.2202	0.474374	0.142691	30.0798	0.268462	0.136341	50.7861
BC034729	LTA	0.116064	0.0611642	52.6985	0.101047	0.0294321	29.1271	0.520568	0.0909071	17.4631	0.271599	0.0895245	32.962
BC005584	Tirap	0.0409185	0.0301876	73.775	0.0529957	0.0305952	57.7315	0.488308	0.174538	35.7435	0.280448	0.0884264	31.5304
BC034513	Plk2	0.0349325	0.0188972	54.0963	0.137484	0.168108	122.275	0.326042	0.378549	116.105	0.287622	0.0184416	6.41177
BC008252	Pycard	0.0860314	0.0617346	71.7582	0.0906381	0.0366881	40.4775	0.176403	0.101806	57.712	0.290448	0.0968049	33.3295
BC052977	TNFRSF1B	0.199705	0.237378	118.864	0.117764	0.0738827	62.7377	0.354931	0.113035	31.8471	0.291384	0.0711332	24.4122
BC043504	IQCA	0.111384	0.0158814	14.2582	0.197255	0.0555932	28.1834	0.0962893	0.0508124	52.7705	0.297017	0.0373947	12.5901
BC033630	SNX16	0.293406	0.42416	144.565	0.0981885	0.030444	31.0056	0.284753	0.227429	79.8691	0.298383	0.0721059	24.1656
BC004778	Irak1	0.224648	0.338008	150.461	0.0646432	0.00978777	15.1412	0.328158	0.0438349	13.3579	0.308735	0.0909291	29.4522
BC016286	RRAS	0.0604815	0.0224621	37.1388	0.269005	0.236721	87.9985	0.216146	0.0781449	36.1539	0.313706	0.0686565	21.8856
BC009107	MASTL	0.134704	0.105998	78.6897	0.189866	0.100589	52.9787	0.503689	0.106837	21.2109	0.321988	0.0707862	21.9841
BC037542	MIB2	0.0532309	0.030448	57.1999	0.0532558	0.0190277	35.7288	0.296495	0.0524087	17.6761	0.323122	0.0954812	29.5496
BC028151	DXYS155E	0.0927642	0.0585723	63.141	0.289975	0.198019	68.2884	0.314635	0.125829	39.9921	0.329811	0.0747336	22.6595
BC002195	C430003P19Rik	0.149937	0.0829156	55.3003	1.0695	0.357542	33.4308	0.232507	0.137531	59.1516	0.330035	0.0560027	16.9687
BC046643	RBM6	0.0840158	0.0460989	54.8694	0.154742	0.0358441	23.1638	0.251203	0.0646612	25.7406	0.332815	0.134927	40.5413
BC042670	Card4	0.162777	0.0574801	35.3122	0.0851189	0.0354927	41.6978	0.239183	0.102051	42.6663	0.332836	0.262253	78.7935
BC050590	SNX17	0.0656907	0.0254635	38.7627	0.130052	0.0727912	55.9708	0.409416	0.351313	85.8083	0.34179	0.108096	31.6264
BC001226	PLEK2	0.0380017	0.0101202	26.6309	0.0685131	0.0129806	18.9462	0.161864	0.0663013	40.9611	0.342768	0.0737471	21.5152
BC012702	Traf5	0.192926	0.0612125	31.7285	0.38542	0.0686523	17.8123	0.2916	0.188293	64.5725	0.348447	0.0768725	22.0615
BC015529	RPIA	0.0549857	0.0180514	32.8294	0.0949939	0.0276308	29.0869	0.211052	0.0675887	32.0247	0.359267	0.0944623	26.293
BC035576	MAP3K14	1.18555	0.622302	52.4908	2.09149	0.400504	19.1492	0.807781	0.514355	63.6751	0.369539	0.20619	55.7966
BC010689	MLX	0.123841	0.0416599	33.6399	0.213831	0.121813	56.967	0.335126	0.065981	19.6884	0.370502	0.0937849	25.3129
BC007160	8430437G11Rik	0.0757905	0.0791601	104.446	0.0785026	0.044392	56.5484	0.194706	0.0359796	18.4789	0.376157	0.0361932	9.62185
BC040114	VPS52	0.0315814	0.0225459	71.39	0.108706	0.0926212	85.2036	0.165268	0.0584118	35.3436	0.379835	0.0615227	16.1972
BC004699	Net1	0.145846	0.0623663	42.7618	0.146822	0.0360353	24.5436	0.317541	0.125847	39.6316	0.384307	0.086675	22.5535
BC044244	TSPAN33	0.0775302	0.0319529	41.2134	0.168222	0.0839008	49.875	0.174039	0.0861839	49.52	0.388596	0.0228895	5.89029
BC003843	St13	0.038313	0.0324105	84.594	0.0568228	0.025538	44.9433	0.229545	0.137501	59.9016	0.388992	0.139185	35.781
BC032708	TBL1X	0.1296	0.0710207	54.7998	0.542399	0.140252	25.8576	0.230569	0.0812329	35.2316	0.390331	0.123417	31.6186
BC002218	Emid2	0.379886	0.381295	100.371	0.278469	0.191378	68.7249	0.13138	0.0352503	26.8309	0.390773	0.111871	28.628
BC024756	Plekhb1	0.0406094	0.0379369	93.4189	0.0697335	0.0379422	54.4103	0.395562	0.153904	38.9076	0.392069	0.0814553	20.7758
BC001281	TNFRSF10B	0.103864	0.0506951	48.8088	0.109696	0.0474555	43.261	0.62789	0.283921	45.2183	0.396953	0.0968882	24.408
BC041453	ENPP7	0.0427762	0.00912084	21.3222	0.1453	0.0559101	38.4792	0.124081	0.0637703	51.3942	0.398842	0.110341	27.6653
BC032363	CLDN5	0.0449162	0.0241883	53.852	0.139014	0.0820008	58.9874	0.163464	0.0777739	47.5786	0.399432	0.176577	44.2069
BC032520	KCNIP4	0.0690304	0.0343904	49.8192	0.186455	0.051944	27.8587	0.377691	0.147483	39.0485	0.400087	0.157751	39.4293
BC004845	Ophn1	0.102533	0.0421967	41.1543	0.106338	0.0535331	50.3425	0.641126	0.243282	37.9461	0.404747	0.164368	40.6101
BC040124	TMEM9B	0.0359353	0.0325865	90.6811	0.0577692	0.0425057	73.5784	0.158571	0.0783063	49.3826	0.408134	0.10986	26.9177
BC032704	CDK10	0.102509	0.0520921	50.8173	0.18869	0.069108	36.6252	0.289363	0.0723536	25.0044	0.4085	0.106195	25.9963
BC004813	Map3k7ip2	0.0857415	0.0432818	50.4794	0.139871	0.068637	49.0718	0.142029	0.0576921	40.6198	0.413816	0.150079	36.2672
BC016104	Gpr108	0.0278056	0.0195884	70.4477	0.0376232	0.0181548	48.2544	0.38632	0.0922441	23.8777	0.419131	0.087727	20.9307
BC002120	Plekhf1	0.234642	0.284905	121.421	0.214193	0.0647015	30.2071	0.377347	0.0994738	26.3614	0.420553	0.291758	69.3749
BC017526	Tnfrsf25	0.112203	0.0640891	57.1189	0.148423	0.0742843	50.0491	0.649047	0.147949	22.7948	0.429853	0.0270255	6.28716
BC032509	NGB	0.142191	0.070577	49.6354	0.23498	0.128269	54.5873	0.223991	0.0253311	11.309	0.432946	0.122625	28.3235
BC049384	KIAA0953	0.113154	0.0410954	36.3181	0.214699	0.0175324	8.16605	0.195475	0.129309	66.1514	0.439778	0.090199	20.5101
BC032651	CD79B	0.0535012	0.0210865	39.4132	0.0967345	0.0096662	9.9925	0.441299	0.0466945	10.5812	0.440881	0.0231411	5.24884
BC035588	ATP2A2	0.140042	0.0682878	48.7624	0.337648	0.0637472	18.8798	0.177574	0.0625509	35.2252	0.441096	0.0654565	14.8395
BC033805	SLC22A7	0.0610969	0.0390425	63.9026	0.0853212	0.0609575	71.4447	0.241221	0.1218	50.4933	0.444811	0.0953319	21.432
BC003955	Nutf2	0.115379	0.0340825	29.5397	0.252662	0.163657	64.773	0.220527	0.0525201	23.8157	0.447136	0.0469227	10.4941
BC032234	GPD1	0.0809143	0.0696873	86.1248	0.298144	0.25307	84.8819	0.346184	0.0803864	23.2207	0.449161	0.139753	31.1143
BC032717	TRAPPC1	0.0922568	0.0190998	20.7029	0.164446	0.107453	65.3424	0.330731	0.0409058	12.3683	0.455724	0.061846	13.571
BC001249	GPI7	0.068745	0.0295905	43.0438	0.207524	0.0165428	7.97148	0.309542	0.0779281	25.1753	0.457303	0.113484	24.8159
BC027884	SLC39A5	0.0305618	0.00734739	24.0411	0.129304	0.0749614	57.9728	0.140058	0.0672303	48.0016	0.458741	0.168587	36.7499
BC032720	CYBB	0.0915656	0.0427508	46.6887	0.113734	0.0535414	47.0759	0.479221	0.084624	17.6587	0.465053	0.139339	29.962
BC032523	WDTC1	0.0862558	0.0235201	27.2679	0.214806	0.106841	49.7384	0.576093	0.0989042	17.1681	0.466839	0.158895	34.0363
BC034514	Klhl12	0.123764	0.116036	93.7555	0.489446	0.628074	128.324	0.272194	0.191953	70.5206	0.467744	0.140022	29.9355
BC032784	CAMK2D	0.0803937	0.0614518	76.4386	0.254079	0.135668	53.396	0.572472	0.118329	20.6698	0.474964	0.165019	34.7435
BC035516	FLJ12800	0.112238	0.0747801	66.6265	0.236139	0.237119	100.415	0.268203	0.0415609	15.4961	0.477866	0.100387	21.0074
BC032706	MGC45491	0.11039	0.042177	38.2074	1.28944	0.308925	23.9581	0.219511	0.0890878	40.5847	0.479909	0.181775	37.877
BC033867	ACVR1	0.110274	0.0316119	28.6667	0.174961	0.0328589	18.7807	0.242682	0.144787	59.661	0.480224	0.0480271	10.001
BC057394	ARHGEF11	0.127618	0.155495	121.845	0.121772	0.0563303	46.2589	0.385436	0.17137	44.4614	0.48045	0.0969832	20.1859
BC035587	STARD8	0.152363	0.0773122	50.7421	0.19167	0.109022	56.8798	2.71514	3.99885	147.279	0.481605	0.0857176	17.7983
BC035582	TRIM22	0.0448319	0.0193956	43.263	0.109344	0.0572276	52.337	0.486781	0.101811	20.9151	0.486267	0.189978	39.0686
BC003818	Rela	1.31535	0.483994	36.7957	1.45697	0.500912	34.3805	0.869379	0.493794	56.7984	0.495745	0.133476	26.9242
BC019185	Tnfrsf11a	0.193361	0.0578879	29.9378	0.347841	0.168542	48.4538	0.429913	0.0487294	11.3347	0.499977	0.0539747	10.7954
BC002153	Hsbp1	0.0904804	0.0266606	29.4656	0.262694	0.197458	75.1664	0.235295	0.0782137	33.2407	0.501282	0.10414	20.7748
BC033756	TLR2	0.0700134	0.0358737	51.2384	0.0883085	0.0456454	51.6886	0.67351	0.135969	20.1882	0.5042	0.137081	27.1878
BC038227	ADAR	0.110941	0.0715844	64.5247	0.521499	0.357718	68.5942	0.319398	0.147939	46.3179	0.507761	0.25428	50.0786
BC033640	HPS5	0.0814271	0.014067	17.2756	0.135225	0.118911	87.9352	0.987024	1.23596	125.221	0.515792	0.0789465	15.3059
BC032526	TAB3	0.0686758	0.0381969	55.6191	0.0955374	0.0265461	27.7861	0.425176	0.103639	24.3755	0.516179	0.163294	31.6352
BC014857	Sfrs7	0.12345	0.0476567	38.604	0.258639	0.170672	65.9882	0.315543	0.119863	37.9863	0.524622	0.2002	38.1608
BC005591	Myd88	0.142859	0.0523337	36.6331	0.176144	0.092076	52.2732	1.02322	0.134062	13.1019	0.524787	0.0795983	15.1677
BC035627	SLC7A10	0.12063	0.132667	109.979	0.171835	0.197139	114.726	0.763999	0.20615	26.983	0.526528	0.0648741	12.3211
BC035575	PEX1	0.192989	0.0779128	40.3717	0.30764	0.183266	59.5717	0.356372	0.0914204	25.6531	0.534831	0.227844	42.6012
BC034511	PAK4	0.0599387	0.0376181	62.7609	0.196599	0.120276	61.1787	0.159949	0.0535575	33.4841	0.537422	0.271128	50.4497
BC032323	FLAD1	0.0507652	0.0219005	43.1407	0.19884	0.215607	108.432	0.302455	0.0993074	32.8338	0.537466	0.10984	20.4366
BC032713	TLR9	0.0937972	0.0175711	18.733	0.147655	0.0592248	40.1102	0.342994	0.0654559	19.0837	0.537592	0.057673	10.728
BC050653	NICN1	0.0881481	0.0112348	12.7453	0.224547	0.0722852	32.1916	0.232125	0.0943114	40.6296	0.540019	0.190007	35.1853
BC033758	CENTA2	0.0553755	0.0183808	33.193	0.130274	0.0914057	70.1643	0.543147	0.207621	38.2255	0.548394	0.172441	31.4447
BC015810	MAP1LC3A	0.127662	0.0374472	29.3331	0.274594	0.0798136	29.066	0.415996	0.226223	54.3811	0.550022	0.0674814	12.2689
BC032248	MGC40042	0.0813945	0.0485676	59.6693	0.321905	0.170655	53.014	0.227151	0.112532	49.5407	0.555354	0.0648373	11.675
BC018514	SLC19A2	0.118982	0.049858	41.9039	0.179294	0.016788	9.36341	0.385775	0.158863	41.1801	0.558044	0.125407	22.4727
BC032589	B2M	0.136097	0.0506043	37.1825	0.202551	0.125236	61.8294	2.54564	3.75889	147.66	0.558094	0.113363	20.3125
BC003979	Ppp2r5c	0.104132	0.0186606	17.9201	0.273972	0.154172	56.2729	0.248291	0.105427	42.4611	0.564302	0.093627	16.5916
BC032626	FAM14A	0.131823	0.0427437	32.425	0.416111	0.519044	124.737	0.194747	0.0481725	24.7359	0.565804	0.151132	26.711
BC032645	C10orf88	0.119419	0.0351803	29.4595	0.135275	0.0970845	71.7685	0.630913	0.13077	20.7271	0.567441	0.125206	22.065
BC032429	FGD3	0.0767494	0.0589865	76.856	0.20241	0.142322	70.3139	0.506192	0.0249134	4.92172	0.572205	0.0933465	16.3135
BC028148	TNF	0.165626	0.0721071	43.5361	0.404734	0.209978	51.8804	0.777418	0.109011	14.0222	0.575986	0.194093	33.6975
BC013585	GNA15	0.204944	0.139588	68.1101	0.23886	0.107686	45.0833	0.466141	0.0462289	9.91736	0.576857	0.0801698	13.8977
BC004829	Syngr2	0.118362	0.0366443	30.9595	0.233888	0.07386	31.5793	0.31104	0.149342	48.0139	0.577282	0.106201	18.3968
BC051756	TYRO3	0.156127	0.0694964	44.5128	0.190409	0.0483135	25.3736	0.278947	0.100472	36.0182	0.586062	0.0615375	10.5002
BC032528	LTA4H	0.0782947	0.0119633	15.2799	0.141787	0.0788662	55.6231	0.335575	0.106906	31.8577	0.587335	0.100251	17.0688
BC012912	ACADVL	0.142511	0.0595319	41.7735	0.240138	0.0697699	29.054	0.486465	0.12222	25.1241	0.589786	0.125099	21.211
BC028158	OR2L13	0.114602	0.0592945	51.7395	0.274853	0.245328	89.2579	0.266437	0.102589	38.5041	0.596784	0.0724724	12.1438
BC012427	LOC90693	0.116408	0.0924245	79.3968	0.231035	0.0912132	39.4803	0.441809	0.14008	31.706	0.602614	0.0985041	16.3461
BC002047	Ppox	0.0644682	0.0181543	28.1601	0.755996	0.48217	63.7795	0.141148	0.0412819	29.2473	0.603294	0.156007	25.8591
BC047865	MAP4K2	0.11944	0.0054352	4.55057	0.817859	0.292298	35.7394	0.373082	0.131299	35.1931	0.604314	0.261421	43.2591
BC032753	ZNF443	0.169399	0.0327429	19.3288	0.190337	0.069797	36.6702	0.618414	0.100615	16.2699	0.605038	0.221726	36.6467
BC033863	TSPAN13	0.226426	0.098672	43.578	1.08398	0.674351	62.2107	0.363821	0.146724	40.3286	0.613898	0.165879	27.0206
BC032574	B3GALT4	0.074766	0.045629	61.029	0.201333	0.177785	88.3041	0.151854	0.0426904	28.1127	0.616038	0.188589	30.6132
BC033310	GDA	0.0921543	0.0183794	19.9441	0.203955	0.051278	25.1418	0.45906	0.0565081	12.3095	0.621558	0.187756	30.2074
BC032638	MBD2	0.164829	0.0443988	26.9362	0.209692	0.133448	63.6401	0.286362	0.114149	39.8619	0.630365	0.344751	54.6907
BC009654	P4ha1	0.363151	0.500705	137.878	0.204252	0.118928	58.2264	0.538307	0.209933	38.9988	0.635272	0.205132	32.2904
BC032710	OXR1	0.0915848	0.0561371	61.2952	0.219185	0.120409	54.9349	0.398461	0.0645368	16.1965	0.637098	0.200308	31.4408
BC032712	WBSCR16	0.10836	0.0714384	65.9269	0.279083	0.15286	54.7723	0.340561	0.105155	30.877	0.641899	0.173967	27.1019
BC030512	CDC91L1	0.1478	0.103131	69.7779	0.301735	0.208442	69.0812	0.32233	0.0348493	10.8117	0.644829	0.177366	27.5058
BC054498	COL1A2	0.0768624	0.0112323	14.6136	0.301085	0.205577	68.2789	0.450506	0.136789	30.3635	0.649006	0.106565	16.4198
BC005770	Becn1	0.0823153	0.0382987	46.5268	0.224386	0.136464	60.8165	0.205024	0.0869069	42.3886	0.649197	0.185013	28.4987
BC033818	C20orf102	0.36798	0.170407	46.3087	0.430921	0.0543045	12.602	0.606618	0.0822092	13.5521	0.653404	0.188438	28.8394
BC032688	AGTRL1	0.078303	0.0236612	30.2174	0.150423	0.0664286	44.1612	0.258473	0.0238148	9.21364	0.655523	0.122398	18.6718
BC032587	TULP3	0.0725913	0.00648804	8.93776	0.146498	0.0633275	43.2276	0.227864	0.0816549	35.8349	0.67856	0.0965937	14.2351
BC032582	LOC132321	0.125543	0.106372	84.7293	0.31509	0.212332	67.3878	0.558478	0.168012	30.0839	0.680035	0.280548	41.2549
BC036754	CLDN12	0.425545	0.109014	25.6176	0.637215	0.257291	40.3775	0.414523	0.110108	26.5626	0.687007	0.0887855	12.9235
BC032718	PLSCR1	0.0929046	0.0168154	18.0996	0.107921	0.0448252	41.5353	1.05082	1.29125	122.881	0.701797	0.130546	18.6017
BC050407	ZNF83	0.120425	0.0340227	28.2523	0.243744	0.139107	57.0709	0.377007	0.101624	26.9555	0.703994	0.119339	16.9517
BC027952	CCL22	0.237045	0.0700196	29.5385	0.352742	0.172817	48.9923	0.463288	0.101989	22.0143	0.714438	0.198009	27.7153
BC002176	Ssbp2	0.140581	0.138946	98.8374	0.629239	0.448078	71.2095	0.231174	0.040853	17.672	0.71528	0.236911	33.1214
BC002160	Ifitm2	0.146481	0.0848457	57.9228	0.202774	0.165208	81.474	0.435936	0.0749218	17.1864	0.724126	0.21884	30.2212
BC036739	CTNNBL1	0.0827791	0.0168652	20.3738	0.287822	0.175092	60.8336	0.381664	0.0440475	11.5409	0.74537	0.0525034	7.04394
BC032583	TROAP	0.0828868	0.0188281	22.7154	0.18901	0.106265	56.2221	0.357943	0.0907999	25.3671	0.767406	0.385922	50.2891
BC002243	4930455C21Rik	0.086178	0.0578981	67.1843	0.163035	0.125291	76.8491	0.339764	0.126023	37.0913	0.769501	0.434272	56.4354
BC027984	GSK3A	0.0486156	0.030291	62.3072	0.402152	0.329846	82.0202	0.220631	0.0767465	34.7851	0.778642	0.18143	23.3009
BC051765	NFKB1	0.848729	0.233482	27.5096	0.603701	0.252142	41.7661	0.806595	0.303473	37.6239	0.794971	0.205031	25.791
BC012857	TM7SF2	0.100175	0.0456924	45.6127	0.256724	0.11444	44.5772	0.332644	0.175146	52.6528	0.795568	0.224867	28.2649
BC003923	Ube2d2	0.139605	0.0339811	24.3409	0.16847	0.0176031	10.4488	0.400221	0.270056	67.4766	0.801227	0.257144	32.0937
BC032722	TNFSF10	0.201398	0.0725292	36.0129	0.169716	0.0694226	40.9052	1.71118	2.59729	151.784	0.803761	0.41957	52.2009
BC038934	GJB6	0.117614	0.0487337	41.4352	0.218785	0.0895753	40.9421	0.412243	0.211376	51.2747	0.830414	0.262589	31.6214
BC028013	RELB	0.460353	0.232619	50.5304	1.12362	0.12744	11.3419	0.496814	0.266027	53.5465	0.836378	0.102373	12.2401
BC033645	DUT	0.0553595	0.0102467	18.5093	0.223728	0.158606	70.8923	0.461275	0.0839779	18.2056	0.844815	0.195045	23.0873
BC003773	Ccnl2	0.149746	0.0316648	21.1457	0.274962	0.145222	52.8155	0.364992	0.1556	42.6311	0.845225	0.113769	13.4602
BC008678	IL1B	0.0752822	0.0298025	39.5877	0.178128	0.0334333	18.7692	0.421524	0.167134	39.6498	0.845625	0.227692	26.9258
BC002114	D3Ucla1	0.202065	0.0514102	25.4425	0.222766	0.0512948	23.0263	0.409508	0.109638	26.7731	0.857697	0.174396	20.333
BC032674	FBXO18	0.0910203	0.017889	19.6538	0.175521	0.0880538	50.1671	0.378012	0.105183	27.8252	0.865857	0.166853	19.2703
BC004005	Eef1a1	0.177658	0.086313	48.5837	0.343992	0.138239	40.1867	0.273717	0.152108	55.5711	0.904738	0.369419	40.8316
BC002018	Phyh	0.181694	0.125327	68.9765	0.338802	0.0947079	27.9537	1.84441	1.02689	55.6758	0.928612	0.187392	20.1798
BC036827	LILRB2	0.0655223	0.0208274	31.7868	0.204372	0.0927422	45.379	0.589742	0.218139	36.9888	0.937674	0.277815	29.6281
BC009037	ATPBD3	0.077989	0.0181128	23.2247	0.202451	0.0502289	24.8104	0.355225	0.20541	57.8253	0.959186	0.266962	27.8321
BC031551	TRA@	0.0527307	0.0631021	119.669	0.292609	0.427356	146.05	0.650315	0.0863005	13.2706	0.977754	0.368277	37.6656
BC035625	EGR2	0.0975635	0.0410501	42.0753	0.286715	0.183233	63.9076	0.310889	0.0707345	22.7523	0.982987	0.539653	54.8993
BC033639	CHRNA5	0.202704	0.124761	61.5483	0.258611	0.0826961	31.977	0.88857	0.170015	19.1335	1.08588	0.458052	42.1826
BC030205	TNFAIP6	0.0895203	0.0801992	89.5877	0.204852	0.116674	56.955	0.96139	0.764478	79.518	1.09207	0.583924	53.4693

## Sheet: Percentage
Supplemental Table 3. Reduction in NFkB Activation by the Positive Modulators using IKBKB, IKBKG, MAP3K7, and TRAF2 Dominant Negative Mutants
						Domainant Negative Mutants
Positive Modulator		IKBKB			IKBKG			MAP3K7			TRAF2
GenBank Accession	Gene Symbol	Average Percent Reduction	Standard Deviation	Coefficient of Variation	Average Percent Reduction	Standard Deviation	Coefficient of Variation	Average Percent Reduction	Standard Deviation	Coefficient of Variation	Average Percent Reduction	Standard Deviation	Coefficient of Variation
BC021548	0610039P13Rik	96.3948	1.64549	1.70703	78.5142	2.41634	3.07758	77.7156	6.11361	7.86664	72.1964	5.30206	7.34394
BC006621	2810403A07Rik	96.8498	1.41715	1.46324	94.4589	1.4259	1.50954	63.6721	23.4629	36.8496	78.9236	4.90177	6.21078
BC010265	2900073G15Rik	91.103	2.23241	2.45042	82.8646	4.77656	5.76429	85.562	4.54474	5.31163	81.3641	3.55641	4.37098
BC002243	4930455C21Rik	91.3822	5.78981	6.33582	83.6965	12.5291	14.9697	62.3867	12.6041	20.2032	13.2847	47.505	357.593
BC007160	8430437G11Rik	92.4209	7.91601	8.56517	92.1497	4.4392	4.81738	80.1204	4.29121	5.35596	62.9172	4.23621	6.73299
BC012912	ACADVL	85.7489	5.95319	6.94259	75.9862	6.97699	9.18192	54.4468	12.9095	23.7102	39.9711	15.104	37.7872
BC033867	ACVR1	88.9726	3.16119	3.55299	82.5039	3.28589	3.98271	76.2832	17.6812	23.1783	52.4828	5.75048	10.9569
BC038227	ADAR	88.9059	7.15844	8.0517	47.8501	35.7718	74.7579	67.1075	17.9678	26.7746	37.4971	12.0322	32.0884
BC032688	AGTRL1	92.1697	2.36612	2.56713	84.9577	6.64286	7.81902	74.1839	2.9157	3.93037	34.1805	14.9763	43.8155
BC057394	ARHGEF11	87.2382	15.5495	17.8242	87.8228	5.63303	6.41409	57.3876	18.4711	32.1866	50.5337	11.3563	22.4727
BC035588	ATP2A2	85.9958	6.82878	7.94082	66.2352	6.37472	9.62436	81.2791	7.28829	8.96699	55.8853	8.01675	14.345
BC009037	ATPBD3	92.2011	1.81128	1.96448	79.7549	5.02289	6.2979	63.3439	25.0038	39.4731	-2.92718	27.8264	-950.621
BC032589	B2M	86.3903	5.06043	5.85764	79.7449	12.5236	15.7046	-217.843	433.489	-198.991	42.5686	13.3034	31.2518
BC032574	B3GALT4	92.5234	4.5629	4.93161	79.8667	17.7785	22.2603	84.2058	5.01135	5.95131	30.7146	13.3957	43.6135
BC005770	Becn1	91.7685	3.82987	4.1734	77.5614	13.6464	17.5943	77.5927	9.56663	12.3293	30.7319	19.9999	65.0785
BC016174	BIRC2	92.5014	2.47117	2.67149	92.3309	3.16138	3.42396	72.5363	6.24153	8.6047	84.3326	5.999	7.1135
BC032645	C10orf88	88.0581	3.51803	3.99512	86.4725	9.70845	11.2272	32.2039	11.1221	34.5364	38.2267	9.13213	23.8894
BC033818	C20orf102	63.202	17.0407	26.9622	56.9079	5.43045	9.54254	38.0092	9.52776	25.067	25.3354	3.3142	13.0813
BC002195	C430003P19Rik	85.0063	8.29156	9.75405	-6.9501	35.7542	-514.442	72.469	13.1832	18.1914	67.8787	6.50962	9.59008
BC032784	CAMK2D	91.9606	6.14518	6.68241	74.5921	13.5668	18.188	36.8736	1.62546	4.40819	49.1364	18.451	37.5506
BC018123	CAPN5	96.671	1.79518	1.857	89.8606	6.31334	7.0257	72.7636	2.91014	3.99945	79.0518	4.73357	5.98793
BC042670	Card4	83.7223	5.74801	6.86556	91.4881	3.54927	3.87948	72.6418	9.23131	12.708	59.6527	27.0605	45.3634
BC027952	CCL22	76.2955	7.00196	9.17743	64.7258	17.2817	26.6998	51.7919	11.6119	22.4203	21.8606	17.864	81.7181
BC003773	Ccnl2	85.0254	3.16648	3.72416	72.5038	14.5222	20.0296	59.9467	16.9523	28.279	12.3227	11.5947	94.0917
BC012419	CD40	93.711	1.26252	1.34725	90.0584	2.54965	2.8311	37.1486	13.6725	36.8048	76.7702	5.28911	6.88954
BC032651	CD79B	94.6499	2.10865	2.22784	90.3266	0.96662	1.07014	57.9996	2.3449	4.04295	56.2347	2.72164	4.83979
BC030512	CDC91L1	85.22	10.3131	12.1018	69.8265	20.8442	29.8515	68.9294	3.1797	4.61298	31.6077	19.4981	61.6879
BC032704	CDK10	89.7491	5.20921	5.80419	81.131	6.9108	8.51807	70.7866	8.83544	12.4818	54.2093	4.76409	8.78833
BC033758	CENTA2	94.4625	1.83808	1.94583	86.9726	9.14057	10.5097	52.6599	18.8342	35.7657	40.366	17.553	43.4845
BC033639	CHRNA5	79.7296	12.4761	15.648	74.1389	8.26961	11.1542	4.60846	13.3183	288.998	-9.74564	56.028	-574.903
BC036754	CLDN12	57.4455	10.9014	18.977	36.2785	25.7291	70.9211	54.5995	9.39813	17.2129	32.7526	10.2748	31.3709
BC032363	CLDN5	95.5084	2.41883	2.53258	86.0986	8.20008	9.52406	82.8302	9.30933	11.2391	55.432	18.4217	33.233
BC054498	COL1A2	92.3138	1.12323	1.21676	69.8915	20.5577	29.4137	49.4735	10.0379	20.2894	31.3663	9.31274	29.6902
BC008506	CRK	95.4996	0.725456	0.759643	89.0354	1.93188	2.16978	64.1153	20.8897	32.5815	76.3262	7.4104	9.70886
BC036739	CTNNBL1	91.7221	1.68652	1.83873	71.2178	17.5092	24.5854	61.3122	5.24132	8.54857	26.9815	5.24539	19.4407
BC032720	CYBB	90.8434	4.27508	4.70598	88.6266	5.35414	6.04123	49.653	8.49337	17.1055	46.8735	5.30897	11.3262
BC002114	D3Ucla1	79.7935	5.14102	6.4429	77.7234	5.12948	6.59966	53.6818	2.72919	5.08403	8.71642	16.5466	189.832
BC033645	DUT	94.464	1.02467	1.08472	77.6272	15.8606	20.4318	52.3398	9.5755	18.2949	11.845	22.1284	186.817
BC028151	DXYS155E	90.7236	5.85723	6.45612	71.0025	19.8019	27.8891	65.5337	13.5423	20.6647	70.6785	1.85001	2.6175
BC004005	Eef1a1	82.2342	8.6313	10.496	65.6008	13.8239	21.0728	68.9234	16.2694	23.6051	1.81954	41.1182	2259.81
BC035625	EGR2	90.2436	4.10501	4.54881	71.3285	18.3233	25.6886	69.4001	8.57996	12.363	-13.4973	54.6114	-404.611
BC002218	Emid2	62.0114	38.1295	61.4879	72.1531	19.1378	26.5238	85.229	1.62403	1.90549	57.4375	10.7167	18.658
BC041453	ENPP7	95.7224	0.912084	0.952844	85.47	5.59101	6.54149	87.2866	7.77433	8.90668	58.4778	12.9046	22.0675
BC021400	Fadd	95.9343	3.91375	4.07961	93.7866	4.10367	4.37554	52.7194	6.8178	12.9323	77.7582	3.4923	4.49123
BC032626	FAM14A	86.8177	4.27437	4.92338	58.3889	51.9044	88.8944	78.2989	2.25126	2.87521	39.5303	15.8698	40.1459
BC032674	FBXO18	90.898	1.7889	1.96803	82.4479	8.80538	10.6799	66.926	5.64559	8.43557	16.3823	19.0983	116.579
BC032429	FGD3	92.3251	5.89865	6.38901	79.759	14.2322	17.8441	48.9401	2.85392	5.83145	45.0938	9.92818	22.0167
BC032323	FLAD1	94.9235	2.19005	2.30717	80.116	21.5607	26.9118	68.973	12.011	17.4141	42.5175	9.86052	23.1917
BC035516	FLJ12800	88.7762	7.47801	8.42343	76.3861	23.7119	31.0422	71.2431	1.84578	2.59082	53.3168	11.9942	22.496
BC033310	GDA	90.7846	1.83794	2.0245	79.6045	5.1278	6.4416	53.7808	6.87816	12.7892	33.6103	20.5239	61.0642
BC038934	GJB6	88.2386	4.87337	5.52294	78.1215	8.95753	11.4662	55.0882	24.2614	44.0409	18.3996	31.9661	173.733
BC013585	GNA15	79.5056	13.9588	17.557	76.114	10.7686	14.148	52.8371	5.49998	10.4093	38.7577	4.52902	11.6855
BC032234	GPD1	91.9086	6.96873	7.58224	70.1856	25.307	36.0572	62.3741	6.53161	10.4717	49.488	10.2508	20.7137
BC001249	GPI7	93.1255	2.95905	3.17748	79.2476	1.65428	2.08748	68.523	9.45789	13.8025	49.1185	5.82871	11.8666
BC016104	Gpr108	97.2194	1.95884	2.01487	96.2377	1.81548	1.88646	58.9795	9.66449	16.3862	61.2072	7.55137	12.3374
BC027984	GSK3A	95.1384	3.0291	3.18388	59.7848	32.9846	55.1721	76.2868	8.486	11.1238	15.5894	15.3824	98.6725
BC033640	HPS5	91.8573	1.4067	1.5314	86.4775	11.8911	13.7505	-20.5661	141.583	-688.431	44.7199	3.36301	7.52017
BC002153	Hsbp1	90.952	2.66606	2.93128	73.7306	19.7458	26.781	74.3377	8.02922	10.801	47.3856	11.2068	23.6502
BC002160	Ifitm2	85.3519	8.48457	9.94069	79.7226	16.5208	20.7229	54.2803	7.55499	13.9185	22.2535	23.402	105.161
BC008678	IL1B	92.4718	2.98025	3.22287	82.1872	3.34333	4.06795	55.9041	19.9084	35.6116	4.58957	8.46099	184.353
BC043504	IQCA	88.8616	1.58814	1.78721	80.2745	5.55932	6.92538	88.858	4.99927	5.62613	69.3859	3.99757	5.76136
BC004778	Irak1	77.5352	33.8008	43.5941	93.5357	0.978777	1.04642	66.016	4.54252	6.88094	64.7791	3.25925	5.03132
BC032520	KCNIP4	93.097	3.43904	3.69404	81.3545	5.1944	6.3849	59.7885	17.0434	28.5061	52.2573	3.79287	7.25808
BC049384	KIAA0953	88.6846	4.10954	4.63389	78.5301	1.75324	2.23257	77.041	13.453	17.4621	53.2102	8.63682	16.2315
BC034514	Klhl12	87.6236	11.6036	13.2426	51.0554	62.8074	123.018	68.6598	21.2321	30.9237	49.6356	14.7229	29.6619
BC036827	LILRB2	93.4478	2.08274	2.22878	79.5628	9.27422	11.6565	49.7328	16.0903	32.3536	7.41745	33.9012	457.047
BC032582	LOC132321	87.4457	10.6372	12.1644	68.491	21.2332	31.0015	39.8671	17.6988	44.3945	27.9618	32.9079	117.689
BC012427	LOC90693	88.3592	9.24245	10.4601	76.8965	9.12132	11.8618	59.6236	14.4045	24.1591	35.7813	7.18247	20.0732
BC034729	LTA	88.3936	6.11642	6.91953	89.8953	2.94321	3.27405	46.7296	10.7296	22.961	68.4373	1.97832	2.8907
BC032528	LTA4H	92.1705	1.19633	1.29796	85.8213	7.88662	9.18958	65.6333	12.9424	19.7192	37.7034	8.6359	22.9048
BC015810	MAP1LC3A	87.2338	3.74472	4.29273	72.5406	7.98136	11.0026	56.6342	27.3667	48.3219	44.1239	7.98272	18.0916
BC035576	MAP3K14	-18.5545	62.2302	-335.391	-109.149	40.0504	-36.6933	13.9837	61.6748	441.049	60.388	24.3992	40.4041
BC004813	Map3k7ip2	91.4259	4.32818	4.73409	86.0129	6.8637	7.97985	85.5031	7.02901	8.22077	52.6914	11.2729	21.3943
BC047865	MAP4K2	88.056	0.54352	0.617243	18.2141	29.2298	160.479	64.45	15.4934	24.0393	38.5819	31.926	82.7487
BC009107	MASTL	86.5296	10.5998	12.25	81.0134	10.0589	12.4163	44.2972	0.716099	1.61658	68.4715	8.51258	12.4323
BC032638	MBD2	83.5171	4.43988	5.31613	79.0308	13.3448	16.8856	69.4077	13.1336	18.9224	28.1822	36.3334	128.924
BC032248	MGC40042	91.8605	4.85676	5.2871	67.8095	17.0655	25.1668	74.5671	12.068	16.184	43.0374	7.13004	16.5671
BC032706	MGC45491	88.961	4.2177	4.74107	-28.9439	30.8925	-106.732	77.734	10.8837	14.0012	47.4219	19.2191	40.5279
BC037542	MIB2	94.6769	3.0448	3.21599	94.6744	1.90277	2.0098	71.8026	5.34313	7.44143	63.223	4.14007	6.54836
BC010689	MLX	87.6159	4.16599	4.75483	78.6169	12.1813	15.4945	63.29	1.99106	3.14594	59.6277	8.10659	13.5953
BC005591	Myd88	85.7141	5.23337	6.10562	82.3856	9.2076	11.1762	-1.72118	16.353	-950.108	44.3037	5.73767	12.9508
BC004699	Net1	85.4154	6.23663	7.30153	85.3178	3.60353	4.22365	66.1811	14.5595	21.9996	57.9555	5.85946	10.1103
BC051765	NFKB1	15.1271	23.3482	154.347	39.6299	25.2142	63.6242	19.8173	37.1493	187.459	14.8429	20.9369	141.056
BC032509	NGB	85.7809	7.0577	8.22759	76.502	12.8269	16.7668	76.5996	1.89992	2.48033	56.6637	15.0181	26.504
BC050653	NICN1	91.1852	1.12348	1.23208	77.5453	7.22852	9.32167	73.3515	7.91099	10.785	40.9006	19.6375	48.0127
BC003955	Nutf2	88.4621	3.40825	3.85278	74.7338	16.3657	21.8987	76.4271	5.24492	6.86264	54.1892	5.07969	9.37399
BC004845	Ophn1	89.7467	4.21967	4.70176	89.3662	5.35331	5.99031	34.3084	29.5438	86.1124	54.6136	16.1402	29.5534
BC028158	OR2L13	88.5398	5.92945	6.69693	72.5147	24.5328	33.8314	71.1535	11.347	15.9472	37.0953	4.04104	10.8937
BC032710	OXR1	90.8415	5.61371	6.17967	78.0815	12.0409	15.421	62.5297	5.34864	8.55376	33.1013	23.2559	70.2566
BC009654	P4ha1	63.6849	50.0705	78.6223	79.5748	11.8928	14.9455	41.8582	23.4429	56.0054	36.9089	25.1007	68.007
BC034511	PAK4	94.0061	3.76181	4.00166	80.3401	12.0276	14.9709	84.3509	6.50451	7.71125	36.4648	22.9617	62.9695
BC035575	PEX1	80.7011	7.79128	9.65448	69.236	18.3266	26.4698	64.4603	11.1941	17.3659	39.3145	21.6204	54.9935
BC001258	PGM3	98.1682	1.29652	1.32072	95.5979	3.05583	3.19655	65.8896	15.1652	23.0162	75.1029	10.6288	14.1523
BC002018	Phyh	81.8306	12.5327	15.3154	66.1198	9.47079	14.3237	-78.4356	124.904	-159.244	1.2387	17.8288	1439.32
BC001226	PLEK2	96.1998	1.01202	1.052	93.1487	1.29806	1.39354	82.5832	7.54024	9.13047	62.7103	5.20711	8.30344
BC024756	Plekhb1	95.9391	3.79369	3.95427	93.0266	3.79422	4.07864	53.9625	10.1613	18.8302	64.1255	5.73546	8.94412
BC002120	Plekhf1	76.5358	28.4905	37.225	78.5807	6.47015	8.23375	58.2092	7.05051	12.1124	50.4472	30.6523	60.7612
BC034513	Plk2	96.5068	1.88972	1.95812	86.2516	16.8108	19.4904	60.9063	43.5524	71.5072	70.4298	1.08803	1.54484
BC032718	PLSCR1	90.7095	1.68154	1.85376	89.2079	4.48252	5.02481	-29.2788	146.618	-500.766	24.7103	9.94797	40.2583
BC002047	Ppox	93.5532	1.81543	1.94054	24.4004	48.217	197.607	84.5634	3.88321	4.59207	32.4597	7.2864	22.4475
BC003979	Ppp2r5c	89.5868	1.86606	2.08296	72.6028	15.4172	21.235	70.5385	6.16191	8.73553	42.2186	10.9789	26.0049
BC008252	Pycard	91.3969	6.17346	6.75457	90.9362	3.66881	4.03449	78.6416	8.5158	10.8286	68.4931	10.2077	14.9032
BC016654	RAN	94.052	2.60759	2.7725	86.2561	6.53722	7.57885	70.069	10.938	15.6104	78.3916	8.788	11.2104
BC025694	RASL11B	92.3146	5.43283	5.88512	85.313	7.52274	8.81782	52.5829	17.4759	33.235	70.1861	15.033	21.4188
BC046643	RBM6	91.5984	4.60989	5.03272	84.5258	3.58441	4.24061	72.9652	6.38165	8.74615	63.0735	13.9055	22.0466
BC003818	Rela	-31.5354	48.3994	-153.476	-45.6967	50.0912	-109.617	0.071821	51.4296	71608.1	49.2954	16.1113	32.6831
BC028013	RELB	53.9647	23.2619	43.1057	-12.3621	12.744	-103.09	42.7329	26.7638	62.6304	15.9545	12.4983	78.3369
BC029210	Ripk3	96.1331	0.666137	0.692932	91.6185	2.84919	3.10985	64.035	1.16765	1.82345	85.7656	2.86688	3.3427
BC015529	RPIA	94.5014	1.80514	1.91018	90.5006	2.76308	3.05311	77.1493	7.08819	9.18762	60.927	8.62862	14.1622
BC016286	RRAS	93.9519	2.24621	2.39081	73.0995	23.6721	32.3834	78.3595	9.57055	12.2136	66.8614	7.20767	10.78
BC014857	Sfrs7	87.655	4.76567	5.43685	74.1361	17.0672	23.0214	64.1777	10.3058	16.0583	47.1016	24.4961	52.0069
BC018514	SLC19A2	88.1018	4.9858	5.65914	82.0706	1.6788	2.04556	57.8517	17.3798	30.042	41.3504	13.6871	33.1002
BC033805	SLC22A7	93.8903	3.90425	4.15831	91.4679	6.09575	6.66436	72.4613	12.3487	17.0417	51.6083	6.67582	12.9355
BC027884	SLC39A5	96.9438	0.734739	0.757902	87.0696	7.49614	8.60937	84.0929	6.79039	8.07487	48.2412	14.7831	30.6442
BC035627	SLC7A10	87.937	13.2667	15.0866	82.8165	19.7139	23.8043	18.7081	22.2234	118.79	46.5344	7.692	16.5297
BC033630	SNX16	70.6594	42.416	60.0288	90.1812	3.0444	3.37587	67.239	25.8003	38.3711	71.3059	8.37464	11.7447
BC050590	SNX17	93.4309	2.54635	2.72538	86.9948	7.27912	8.36731	49.554	36.1843	73.02	68.0049	12.1102	17.8078
BC002176	Ssbp2	85.9419	13.8946	16.1674	37.0761	44.8078	120.854	75.5037	3.69143	4.88906	23.7097	26.5673	112.053
BC003843	St13	96.1687	3.24105	3.37017	94.3177	2.5538	2.70766	73.866	14.9312	20.2139	54.7719	7.08925	12.9432
BC035587	STARD8	84.7637	7.73122	9.12091	80.833	10.9022	13.4873	-249.46	451.008	-180.794	48.6775	7.08684	14.5588
BC004829	Syngr2	88.1638	3.66443	4.15639	76.6112	7.386	9.64089	65.4441	16.2188	24.7827	41.8585	12.9675	30.9793
BC032526	TAB3	93.1324	3.81969	4.10135	90.4463	2.65461	2.93502	55.1767	11.3674	20.6018	43.3069	15.6661	36.1746
BC032708	TBL1X	87.04	7.10207	8.15955	45.7601	14.0252	30.6494	73.826	6.37835	8.6397	57.3028	12.1623	21.2246
BC005584	Tirap	95.9081	3.01876	3.14756	94.7004	3.05952	3.23073	44.3179	13.2404	29.8761	69.0618	8.1889	11.8574
BC033756	TLR2	92.9987	3.58737	3.85745	91.1692	4.56454	5.00667	33.0312	16.6264	50.3356	47.8377	16.2374	33.9428
BC032713	TLR9	90.6203	1.75711	1.93898	85.2345	5.92248	6.94846	65.797	8.01321	12.1787	46.4582	7.04336	15.1606
BC012857	TM7SF2	89.9825	4.56924	5.07792	74.3276	11.444	15.3967	62.3578	18.5783	29.793	12.6825	19.9276	157.126
BC040124	TMEM9B	96.4065	3.25865	3.38012	94.2231	4.25057	4.51118	83.9432	9.57803	11.4101	57.1705	12.5159	21.8923
BC028148	TNF	83.4374	7.21071	8.64206	59.5266	20.9978	35.2746	19.9407	12.084	60.6	39.8824	22.9566	57.5608
BC030205	TNFAIP6	91.048	8.01992	8.80845	79.5148	11.6674	14.6732	-6.03493	90.4368	-1498.56	-10.5488	71.4403	-677.238
BC012866	TNFRSF10A	92.4898	5.42219	5.86248	91.4048	5.36525	5.86977	54.4848	15.4071	28.2779	76.1718	3.60525	4.73306
BC001281	TNFRSF10B	89.6136	5.06951	5.65708	89.0304	4.74555	5.33025	35.8478	34.6124	96.554	61.0877	11.7103	19.1696
BC019185	Tnfrsf11a	80.6639	5.78879	7.17643	65.2159	16.8542	25.8437	55.2517	4.13478	7.48353	50.2849	6.57417	13.0738
BC025860	Tnfrsf12a	95.4238	2.60771	2.73277	87.2593	5.32197	6.09903	68.7064	5.34148	7.77435	84.5513	5.75085	6.80161
BC004599	Tnfrsf1a	90.9313	1.66822	1.83459	85.8188	7.59726	8.85267	47.0937	22.4252	47.6182	75.0321	4.36299	5.81483
BC052977	TNFRSF1B	80.0295	23.7378	29.6613	88.2236	7.38827	8.37449	60.3702	9.43277	15.6249	69.5447	8.09281	11.6368
BC017526	Tnfrsf25	88.7797	6.40891	7.2189	85.1577	7.42843	8.72315	30.6072	14.4039	47.0607	57.4914	3.09717	5.3872
BC032722	TNFSF10	79.8602	7.25292	9.08203	83.0284	6.94226	8.36131	-117.424	297.192	-253.093	9.24355	44.6551	483.095
BC031551	TRA@	94.7269	6.31021	6.66147	70.7391	42.7356	60.4129	33.3291	9.77708	29.335	-6.1783	40.1343	-649.601
BC032410	TRAF2	96.3097	2.67591	2.77844	93.2737	3.19178	3.42195	66.0617	21.5797	32.6659	72.3706	1.05105	1.45232
BC012702	Traf5	80.7074	6.12125	7.5845	61.458	6.86523	11.1706	65.292	18.6316	28.5357	62.9025	7.62813	12.1269
BC032717	TRAPPC1	90.7743	1.90998	2.1041	83.5554	10.7453	12.8601	66.0193	4.48963	6.80049	51.4922	2.38208	4.62609
BC035582	TRIM22	95.5168	1.93956	2.0306	89.0656	5.72276	6.42534	53.865	10.8016	20.0532	46.9255	20.5591	43.8123
BC032583	TROAP	91.7113	1.88281	2.05297	81.099	10.6265	13.1031	63.9472	11.1026	17.3622	15.805	43.5961	275.837
BC033863	TSPAN13	77.3574	9.8672	12.7554	-8.39791	67.4351	-802.999	61.4908	17.198	27.9684	36.6651	19.7493	53.8641
BC044244	TSPAN33	92.247	3.19529	3.46384	83.1778	8.39008	10.0869	79.0771	6.09217	7.70408	60.1487	1.39949	2.32672
BC032587	TULP3	92.7409	0.648804	0.699588	85.3502	6.33275	7.41972	75.2968	8.82991	11.7268	29.5811	10.0271	33.897
BC051756	TYRO3	84.3873	6.94964	8.23541	80.9591	4.83135	5.96764	67.5474	5.17366	7.65931	38.8766	4.33411	11.1484
BC003923	Ube2d2	86.0395	3.39811	3.94948	83.153	1.76031	2.11696	53.0102	28.3313	53.4451	13.456	27.2846	202.768
BC040114	VPS52	96.8419	2.25459	2.32812	89.1294	9.26212	10.3918	82.514	6.75716	8.1891	60.2092	6.09736	10.127
BC032712	WBSCR16	89.164	7.14384	8.01202	72.0917	15.286	21.2036	70.7905	4.99308	7.05332	34.7998	21.1623	60.8115
BC032523	WDTC1	91.3744	2.35201	2.57404	78.5194	10.6841	13.607	39.8213	10.3498	25.9907	51.2037	18.7601	36.6381
BC032753	ZNF443	83.0601	3.27429	3.94208	80.9663	6.9797	8.62051	41.3826	9.45975	22.8592	33.6775	23.1148	68.6358
BC050407	ZNF83	87.9575	3.40227	3.86808	75.6256	13.9107	18.3941	57.8743	6.11761	10.5705	27.5835	13.7555	49.8686
