# Supplementary material for: A functional map of NFκB signaling identifies novel modulators and multiple system controls
Source: Genome Biol. 2007 Jun 6;8(6):R104. doi: 10.1186/gb-2007-8-6-r104 (PMC2394752; doi:10.1186/gb-2007-8-6-r104)
Supplement: Additional data file 4 — A table listing the reduction in NFκB activation by a constitutively active IKBKB mutant using the negative NFκB modulators. [file gb-2007-8-6-r104-S4.xls]

## Sheet: Sheet1
Supplemental Table 4. Reduction in NFkB Activation by a Constitutively-Active IKBKB Mutant using the Negative NFkB Modulators
GenBank Accession	Gene Symbol	Average Percent Reduction	Standard Deviation	Coefficient of Variation
BC030453	2810405K02Rik	54.6793	23.6404	43.2346
BC033300	4632407F12Rik	84.7008	2.75499	3.25261
BC053572	ACTG1	54.9113	8.92333	16.2504
BC013780	ADORA2A	82.9013	6.96282	8.39893
BC012481	ADRB2	91.646	0.656318	0.716145
BC040377	Akt2	51.1274	4.41009	8.62569
BC019177	Aspscr1	56.69	8.4741	14.9481
BC012684	Barx2	84.3839	4.271	5.06139
BC019503	Bcl11b	-32.4443	15.3713	-47.3774
BC034705	BDKRB1	71.841	10.5777	14.7238
BC032779	BET1L	60.6719	1.50193	2.4755
BC001963	C20orf98	56.5714	5.59674	9.89323
BC050629	CPEB1	47.267	5.65597	11.966
BC052635	Crebl1	53.5404	6.30697	11.7798
BC037391	D430028G21Rik	48.8438	6.99907	14.3295
BC022165	Dapk2	64.4864	2.65252	4.11329
BC023859	E2f4	43.5841	10.2105	23.4272
BC025695	EDG4	87.9214	3.28958	3.7415
BC022231	ERF	71.2384	16.8672	23.6771
BC040168	ERG	65.1353	5.85462	8.98839
BC004817	EWSR1	20.2748	36.8863	181.932
BC011054	FAM104A	62.8533	2.21207	3.51943
BC032653	FLJ25477	60.8838	2.87061	4.71489
BC043702	Foxp4	50.8059	26.8326	52.8139
BC012918	GJB3	64.812	4.61338	7.11809
BC034709	GJB4	62.9337	7.83779	12.454
BC032234	GPD1	87.4792	2.65591	3.03605
BC023461	Gpm6a	68.7371	3.22127	4.68636
BC028163	GPR161	63.0886	3.78481	5.9992
BC032702	GPR3	91.5458	1.20447	1.3157
BC033380	Guca1b	47.2039	8.08409	17.1259
BC008987	HLA-DRB3	60.7482	7.07355	11.644
BC023690	Htr2b	93.2962	2.43318	2.60802
BC050612	IKBKG	56.5894	2.51849	4.45046
BC012289	KIAA0515	59.0988	4.83709	8.18475
BC023765	Kirrel1	65.25	11.7944	18.0757
BC036733	KLF15	76.467	4.51784	5.90822
BC022952	Maff	77.3396	1.38466	1.79037
BC047152	Map3k11	24.5279	32.7863	133.67
BC023781	Map3k3	61.8872	1.81458	2.93208
BC035492	MAPK6	62.1286	4.44238	7.15031
BC032624	MARCH2	62.2943	3.8629	6.20106
BC010444	MATN2	80.7248	6.18074	7.65655
BC017679	Mtf1	65.7797	2.4961	3.79464
BC027423	Nfkb2	60.8908	14.445	23.7228
BC015528	NFKBIB	80.5516	4.48738	5.57081
BC030923	Nfkbie	85.3747	6.07004	7.10988
BC031573	NGEF	59.409	7.32626	12.3319
BC025788	NKX2-3	63.1412	12.8432	20.3404
BC036773	OPN3	20.581	12.6553	61.4902
BC016936	OSR2	39.5127	8.18341	20.7108
BC021411	Ovol1	72.7955	9.50799	13.0612
BC012464	PFDN2	73.6461	8.55061	11.6104
BC051252	Pias3	72.8151	7.29438	10.0177
BC029874	PIAS4	53.4699	16.1414	30.1879
BC015231	PLEKHG5	67.0724	8.86847	13.2222
BC039888	PRKACG	73.32	7.54937	10.2965
BC006875	Prkx	85.5491	3.16918	3.70451
BC012260	Psmf1	52.6419	17.3069	32.8767
BC040968	PTGDR	89.7949	3.20966	3.57443
BC005440	Ptger2	86.2527	1.99445	2.31234
BC011193	Ptger4	90.2204	1.59159	1.76412
BC013446	Pthr1	76.5808	1.94992	2.54622
BC025493	Pxn	50.5746	6.08476	12.0312
BC021549	Rhbdl1	64.3593	6.43183	9.99364
BC018275	Rhob	58.0425	13.0311	22.4509
BC004627	Rhoc	66.2131	12.8804	19.453
BC018363	Sgk3	81.0977	2.57968	3.18095
BC023304	Six1	72.6507	7.0762	9.74004
BC034384	SLC22A11	37.7189	8.7389	23.1685
BC027923	SLC43A2	59.9937	15.8555	26.4285
BC025548	Slc44a3	85.2251	4.02813	4.72646
BC042600	SLC7A5	56.9871	8.22399	14.4313
BC038961	SPIN1	58.6259	5.29118	9.02533
BC031831	Stmn1	89.0969	4.47774	5.02569
BC010576	TFAP4	60.0776	10.2517	17.0641
BC032448	TFEB	35.8888	3.5488	9.8883
BC033651	TLR7	73.5902	1.99575	2.71198
BC020542	TMOD3	46.6725	4.29637	9.20536
BC029623	Tnk1	48.7442	7.04052	14.4438
BC031168	Tnk2	36.8181	14.0614	38.1916
BC064662	TRAF2	-15.8293	27.5383	-173.97
BC033863	TSPAN13	48.2261	9.21096	19.0995
BC021792	Ube2m	12.5764	9.30209	73.9647
BC010569	VIPR2	82.7853	3.91261	4.72622
BC026902	ZBTB16	52.3586	2.4424	4.66476
BC018340	ZFP36L1	79.8297	6.32921	7.92839
BC012487		49.7617	17.3164	34.7986

## Sheet: Sheet2
BC033300	4632407F12Rik
BC013780	ADORA2A
BC012481	ADRB2
BC012684	Barx2
BC034705	BDKRB1
BC025695	EDG4
BC022231	ERF
BC032234	GPD1
BC032702	GPR3
BC023690	Htr2b
BC036733	KLF15
BC022952	Maff
BC010444	MATN2
BC021938	Nfkbib
BC015528	NFKBIB
BC030923	Nfkbie
BC021411	Ovol1
BC012464	PFDN2
BC051252	Pias3
BC042606	PLEKHG5
BC039888	PRKACG
BC006875	Prkx
BC040968	PTGDR
BC005440	Ptger2
BC009023	Ptger4
BC011193	Ptger4
BC013446	Pthr1
BC018363	Sgk3
BC023304	Six1
BC025548	Slc44a3
BC031831	Stmn1
BC033651	TLR7
BC010569	VIPR2
BC018340	ZFP36L1

## Sheet: Sheet3
BC030453	2810405K02Rik
BC053572	ACTG1
BC040377	Akt2
BC019177	Aspscr1
BC019503	Bcl11b
BC032779	BET1L
BC001963	C20orf98
BC050629	CPEB1
BC052635	Crebl1
BC037391	D430028G21Rik
BC022165	Dapk2
BC023859	E2f4
BC040168	ERG
BC004817	EWSR1
BC011054	FAM104A
BC032653	FLJ25477
BC043702	Foxp4
BC012918	GJB3
BC034709	GJB4
BC023461	Gpm6a
BC028163	GPR161
BC033380	Guca1b
BC008987	HLA-DRB3
BC050612	IKBKG
BC021431	Ikbkg
BC012289	KIAA0515
BC023765	Kirrel1
BC047152	Map3k11
BC023781	Map3k3
BC035492	MAPK6
BC032624	MARCH2
BC017679	Mtf1
BC027423	Nfkb2
BC031573	NGEF
BC025788	NKX2-3
BC036773	OPN3
BC016936	OSR2
BC029874	PIAS4
BC025159	Pias4
BC015231	PLEKHG5
BC003238	Prkaca
BC012260	Psmf1
BC025493	Pxn
BC021549	Rhbdl1
BC018275	Rhob
BC004627	Rhoc
BC034384	SLC22A11
BC027923	SLC43A2
BC042600	SLC7A5
BC038961	SPIN1
BC010576	TFAP4
BC032448	TFEB
BC020542	TMOD3
BC029623	Tnk1
BC031168	Tnk2
BC064662	TRAF2
BC033863	TSPAN13
BC021792	Ube2m
BC026902	ZBTB16
BC012487
